# Supplementary material for: Site-Specific Glycan Microheterogeneity Evaluation of Aflibercept Fusion Protein by Glycopeptide-Based LC-MSMS Mapping
Source: Int J Mol Sci. 2022 Oct 5;23(19):11807. doi: 10.3390/ijms231911807 (PMC9569749; doi:10.3390/ijms231911807)
Supplement: Supplementary file 1 [file ijms-23-11807-s001.zip]

Archive with 2 entries (2 files):
- Supplementary figure S1.pdf
- Supplementary tables.xlsx
