# Supplementary material for: Site-Specific Glycan Microheterogeneity Evaluation of Aflibercept Fusion Protein by Glycopeptide-Based LC-MSMS Mapping
Source: Int J Mol Sci. 2022 Oct 5;23(19):11807. doi: 10.3390/ijms231911807 (PMC9569749; doi:10.3390/ijms231911807)
Supplement: Supplementary file 1 [file ijms-23-11807-s001.zip › Supplementary tables.xlsx]

## Sheet: Supplementary table S1
Supplementary table S1. The information of VEGFR-IgG fusion protein
Domain	N-glycosite	Original N-glycosite	Peptide
VEGFR-1	Asn36	Asn164	VTSPNITVTLK
	Asn68	Asn196	GFIISNATYK
VEGFR-2	Asn123	Asn245	LVLNCTAR
	Ans196	Asn318	NSTFVR
Fc IgG	Asn282	Asn297	EEQYNSTYR

## Sheet: Supplementary table S2
Supplementary table S2. Site specific N-glycopeptides identified among three samples
No.	STD-KOR (138)	STD-EU (140)	STD-USA (145)
1	GFIISNATYK_5_4_0_1_0	GFIISNATYK_5_4_0_1_0	GFIISNATYK_5_4_0_1_0
2	VTSPNITVTLK_5_4_1_0_1	LVLNCTAR_4_4_0_1_0	KGFIISNATYK_4_4_1_0_0
3	NSTFVR_3_3_0_0_0	VTSPNITVTLK_5_4_1_0_1	LVLNCTAR_4_4_0_1_0
4	LVLNCTAR_5_5_0_0_0	NSTFVR_3_3_0_0_0	NSTFVR_3_3_0_0_0
5	GFIISNATYK_6_4_1_1_0	KNSTFVR_5_4_1_1_0	LVLNCTAR_5_5_0_0_0
6	LVLNCTAR_4_3_1_0_0	LVLNCTAR_5_5_0_0_0	LVLNCTAR_4_3_1_0_0
7	LVLNCTAR_3_2_0_0_0	KNSTFVR_3_2_0_0_0	LVLNCTAR_3_2_0_0_0
8	LVLNCTAR_4_4_1_0_0	LVLNCTAR_4_3_1_0_0	LVLNCTAR_4_4_1_0_0
9	NSTFVR_6_3_0_1_0	LVLNCTAR_3_2_0_0_0	GFIISNATYK_6_5_1_1_0
10	VTSPNITVTLK_6_5_1_1_0	GFIISNATYK_6_5_1_1_0	KNSTFVR_4_3_0_0_0
11	GFIISNATYK_5_4_1_1_0	KNSTFVR_4_3_0_0_0	NSTFVR_6_3_0_1_0
12	LVLNCTAR_6_3_0_1_0	NSTFVR_6_3_0_1_0	VTSPNITVTLK_6_5_1_1_0
13	LVLNCTAR_5_4_1_0_0	VTSPNITVTLK_6_5_1_2_0	GFIISNATYK_5_4_1_1_0
14	LVLNCTAR_5_3_0_0_0	VTSPNITVTLK_6_5_1_1_0	LVLNCTAR_6_3_0_1_0
15	NSTFVR_5_4_1_1_0	GFIISNATYK_5_4_1_1_0	KNSTFVR_4_4_0_1_0
16	GFIISNATYK_5_4_1_0_1	LVLNCTAR_6_3_0_1_0	LVLNCTAR_5_4_1_0_0
17	LVLNCTAR_4_4_0_0_0	KNSTFVR_4_4_0_1_0	LVLNCTAR_5_3_0_0_0
18	GFIISNATYK_5_4_2_1_0	LVLNCTAR_5_4_1_0_0	NSTFVR_5_4_1_1_0
19	EEQYNSTYR_4_4_1_0_0	NSTFVR_5_4_1_1_0	EEQYNSTYR_5_4_0_0_0
20	EEQYNSTYR_4_4_1_1_0	EEQYNSTYR_3_3_1_0_0	EEQYNSTYR_3_3_1_0_0
21	LVLNCTAR_4_3_0_0_0	NSTFVR_6_3_0_0_0	GFIISNATYK_5_4_1_0_1
22	LVLNCTAR_5_4_2_1_0	GFIISNATYK_5_4_1_0_1	LVLNCTAR_6_5_0_1_0
23	VTSPNITVTLK_5_4_1_2_0	LVLNCTAR_6_5_0_1_0	KNSTFVR_5_4_1_0_0
24	VTSPNITVTLK_5_4_1_0_0	KNSTFVR_5_4_1_0_0	LVLNCTAR_4_4_0_0_0
25	LVLNCTAR_7_2_0_0_0	VTSPNITVTLK_4_4_1_0_0	GFIISNATYK_5_4_2_1_0
26	KNSTFVR_4_3_0_1_0	LVLNCTAR_4_4_0_0_0	NSTFVR_4_4_1_1_0
27	NSTFVR_6_5_0_1_0	GFIISNATYK_5_4_2_1_0	EEQYNSTYR_4_4_1_0_0
28	LVLNCTAR_5_4_0_0_0	NSTFVR_4_4_1_1_0	EEQYNSTYR_5_2_0_0_0
29	KGFIISNATYK_5_4_1_1_0	EEQYNSTYR_4_4_1_0_0	EEQYNSTYR_4_4_1_1_0
30	KNSTFVR_5_4_0_2_0	KGFIISNATYK_5_4_2_1_0	LVLNCTAR_4_3_0_0_0
31	EEQYNSTYR_5_4_1_1_0	VTSPNITVTLK_4_3_1_1_0	EEQYNSTYR_4_3_0_0_0
32	NSTFVR_4_4_0_1_0	LVLNCTAR_5_3_1_1_0	LVLNCTAR_5_3_1_1_0
33	VTSPNITVTLK_5_4_2_2_0	KNSTFVR_5_3_0_1_0	EEQYNSTYR_5_4_1_0_0
34	VTSPNITVTLK_5_4_1_1_0	LVLNCTAR_5_4_0_0_1	KNSTFVR_5_3_0_1_0
35	LVLNCTAR_5_3_0_1_0	VTSPNITVTLK_5_4_1_2_0	LVLNCTAR_5_4_0_0_1
36	LVLNCTAR_6_3_0_0_0	VTSPNITVTLK_5_4_1_0_0	VTSPNITVTLK_5_4_1_2_0
37	KNSTFVR_5_4_0_1_0	LVLNCTAR_7_2_0_0_0	VTSPNITVTLK_5_4_1_0_0
38	NSTFVR_4_3_0_0_0	KNSTFVR_4_3_0_1_0	LVLNCTAR_7_2_0_0_0
39	EEQYNSTYR_4_3_1_1_0	LVLNCTAR_3_3_0_0_0	KNSTFVR_4_3_0_1_0
40	EEQYNSTYR_6_3_0_1_0	LVLNCTAR_5_4_0_0_0	LVLNCTAR_3_3_0_0_0
41	NSTFVR_5_3_0_1_0	KGFIISNATYK_5_4_1_1_0	NSTFVR_6_5_0_1_0
42	LVLNCTAR_5_4_1_2_0	KNSTFVR_5_4_0_2_0	LVLNCTAR_5_4_0_0_0
43	NSTFVR_5_4_0_2_0	GFIISNATYK_3_3_1_0_0	KGFIISNATYK_5_4_1_1_0
44	VTSPNITVTLK_5_4_2_1_0	NSTFVR_4_4_0_1_0	KNSTFVR_5_4_0_2_0
45	NSTFVR_4_3_0_1_0	LVLNCTAR_4_3_1_1_0	EEQYNSTYR_5_4_1_1_0
46	EEQYNSTYR_5_3_1_1_0	LVLNCTAR_5_3_1_0_0	VTSPNITVTLK_6_5_1_3_0
47	KGFIISNATYK_5_4_1_2_0	VTSPNITVTLK_5_4_1_1_0	KNSTFVR_5_5_0_0_0
48	LVLNCTAR_5_2_0_0_0	LVLNCTAR_5_3_0_1_0	NSTFVR_4_4_0_1_0
49	LVLNCTAR_4_3_0_1_0	LVLNCTAR_6_3_0_0_0	LVLNCTAR_4_3_1_1_0
50	KGFIISNATYK_5_4_1_0_0	EEQYNSTYR_6_3_1_1_0	VTSPNITVTLK_5_4_1_1_0
51	GFIISNATYK_5_4_1_2_0	KNSTFVR_5_4_0_1_0	LVLNCTAR_5_3_0_1_0
52	GFIISNATYK_5_4_1_0_0	NSTFVR_5_4_1_2_0	LVLNCTAR_6_3_0_0_0
53	LVLNCTAR_5_4_0_2_0	KNSTFVR_4_2_0_0_0	EEQYNSTYR_6_3_1_1_0
54	NSTFVR_5_4_0_1_0	NSTFVR_4_3_0_0_0	NSTFVR_5_4_2_1_0
55	KNSTFVR_5_4_1_2_0	KNSTFVR_4_4_0_0_0	KNSTFVR_5_4_0_1_0
56	LVLNCTAR_4_5_0_0_0	LVLNCTAR_5_4_1_1_0	NSTFVR_5_4_1_2_0
57	LVLNCTAR_5_4_0_1_0	EEQYNSTYR_4_3_1_1_0	NSTFVR_4_3_0_0_0
58	VTSPNITVTLK_4_4_1_0_0	EEQYNSTYR_6_3_0_1_0	VTSPNITVTLK_3_3_1_0_0
59	LVLNCTAR_5_3_1_0_0	NSTFVR_5_3_0_1_0	LVLNCTAR_6_2_0_0_0
60	EEQYNSTYR_5_4_0_1_0	KNSTFVR_6_5_0_3_0	KNSTFVR_4_4_0_0_0
61	EEQYNSTYR_5_3_0_1_0	LVLNCTAR_4_4_1_1_0	LVLNCTAR_5_4_1_1_0
62	GFIISNATYK_4_3_1_0_0	LVLNCTAR_5_4_1_2_0	EEQYNSTYR_4_3_1_1_0
63	GFIISNATYK_4_4_1_0_0	NSTFVR_5_4_0_2_0	NSTFVR_5_3_0_1_0
64	GFIISNATYK_6_5_1_1_0	VTSPNITVTLK_4_3_1_0_0	KNSTFVR_6_5_0_3_0
65	KNSTFVR_4_3_0_0_0	VTSPNITVTLK_5_4_2_1_0	LVLNCTAR_5_4_1_2_0
66	VTSPNITVTLK_6_5_1_2_0	NSTFVR_4_3_0_1_0	NSTFVR_5_4_0_2_0
67	KNSTFVR_4_4_0_1_0	EEQYNSTYR_5_3_1_1_0	VTSPNITVTLK_5_4_2_1_0
68	EEQYNSTYR_5_4_0_0_0	KGFIISNATYK_5_4_1_2_0	NSTFVR_4_3_0_1_0
69	EEQYNSTYR_3_3_1_0_0	LVLNCTAR_5_2_0_0_0	KGFIISNATYK_5_4_1_2_0
70	NSTFVR_4_4_0_0_0	LVLNCTAR_4_3_0_1_0	LVLNCTAR_5_2_0_0_0
71	KNSTFVR_6_4_0_0_0	KGFIISNATYK_5_4_1_0_0	LVLNCTAR_4_3_0_1_0
72	EEQYNSTYR_4_3_0_0_0	GFIISNATYK_5_4_1_2_0	KGFIISNATYK_5_4_1_0_0
73	EEQYNSTYR_5_4_1_0_0	KNSTFVR_5_4_0_0_0	GFIISNATYK_5_4_1_2_0
74	KNSTFVR_5_3_0_1_0	GFIISNATYK_5_4_1_0_0	KNSTFVR_5_4_0_0_0
75	NSTFVR_4_3_1_1_0	LVLNCTAR_5_4_0_2_0	LVLNCTAR_6_5_0_2_0
76	VTSPNITVTLK_6_5_1_3_0	NSTFVR_5_4_0_1_0	GFIISNATYK_5_4_1_0_0
77	EEQYNSTYR_6_3_1_1_0	EEQYNSTYR_4_3_1_0_0	LVLNCTAR_5_4_0_2_0
78	KNSTFVR_4_4_0_0_0	NSTFVR_5_4_0_0_0	NSTFVR_5_4_0_1_0
79	KNSTFVR_5_4_0_0_0	GFIISNATYK_4_4_1_0_0	NSTFVR_5_4_0_0_0
80	LVLNCTAR_6_5_0_2_0	KNSTFVR_5_4_1_2_0	GFIISNATYK_4_4_1_0_0
81	EEQYNSTYR_4_3_1_0_0	LVLNCTAR_4_5_0_0_0	KNSTFVR_3_3_0_0_0
82	NSTFVR_5_4_0_0_0	LVLNCTAR_5_4_0_1_0	KNSTFVR_6_3_0_1_0
83	KNSTFVR_3_3_0_0_0	GFIISNATYK_6_4_1_1_0	LVLNCTAR_4_2_0_0_0
84	EEQYNSTYR_4_4_0_0_0	NSTFVR_5_3_0_0_0	KNSTFVR_5_2_0_0_0
85	KGFIISNATYK_4_4_1_0_0	LVLNCTAR_5_3_0_0_0	KNSTFVR_5_4_1_2_0
86	LVLNCTAR_4_4_0_1_0	EEQYNSTYR_5_4_0_0_0	LVLNCTAR_4_5_0_0_0
87	GFIISNATYK_4_4_1_1_0	KNSTFVR_5_3_0_0_0	EEQYNSTYR_4_4_0_0_0
88	LVLNCTAR_6_5_0_1_0	KGFIISNATYK_6_5_1_1_0	LVLNCTAR_5_4_0_1_0
89	KGFIISNATYK_5_4_2_1_0	NSTFVR_6_5_0_1_0	GFIISNATYK_6_4_1_1_0
90	LVLNCTAR_5_3_1_1_0	LVLNCTAR_6_2_0_0_0	LVLNCTAR_6_4_0_0_0
91	LVLNCTAR_5_4_0_0_1	EEQYNSTYR_4_3_0_1_0	VTSPNITVTLK_4_3_1_1_0
92	LVLNCTAR_3_3_0_0_0	KGFIISNATYK_5_4_0_1_0	NSTFVR_5_3_1_1_0
93	NSTFVR_6_4_0_1_0	LVLNCTAR_6_3_1_1_0	LVLNCTAR_5_3_1_0_0
94	LVLNCTAR_4_3_1_1_0	LVLNCTAR_4_2_0_0_0	EEQYNSTYR_6_3_0_0_0
95	NSTFVR_5_4_1_2_0	EEQYNSTYR_4_3_0_0_0	NSTFVR_5_2_0_0_0
96	LVLNCTAR_5_4_1_1_0	LVLNCTAR_5_4_2_1_0	EEQYNSTYR_4_3_1_0_0
97	KNSTFVR_6_5_0_3_0	EEQYNSTYR_5_4_1_1_0	KNSTFVR_6_5_0_2_0
98	LVLNCTAR_4_4_1_1_0	KNSTFVR_5_5_0_0_0	VTSPNITVTLK_5_4_1_0_1
99	VTSPNITVTLK_4_3_1_0_0	KNSTFVR_6_5_0_2_0	VTSPNITVTLK_4_4_1_0_0
100	LVLNCTAR_6_3_1_1_0	EEQYNSTYR_4_4_0_0_0	NSTFVR_4_4_0_0_0
101	LVLNCTAR_4_2_0_0_0	KNSTFVR_4_4_1_0_0	KGFIISNATYK_6_5_1_1_0
102	VTSPNITVTLK_7_6_1_4_0	LVLNCTAR_6_4_0_0_0	GFIISNATYK_3_3_1_0_0
103	KNSTFVR_5_4_1_1_0	EEQYNSTYR_4_4_1_1_0	KNSTFVR_6_5_0_1_0
104	KNSTFVR_3_2_0_0_0	EEQYNSTYR_5_4_1_0_0	KNSTFVR_5_4_1_1_0
105	KNSTFVR_5_3_0_0_0	KNSTFVR_6_3_0_0_0	KNSTFVR_3_2_0_0_0
106	KNSTFVR_5_4_1_0_0	VTSPNITVTLK_6_5_1_3_0	NSTFVR_6_3_0_0_0
107	KNSTFVR_5_3_1_1_0	NSTFVR_5_2_0_0_0	KNSTFVR_5_3_0_0_0
108	VTSPNITVTLK_4_3_1_1_0	EEQYNSTYR_3_3_0_0_0	KGFIISNATYK_5_4_2_1_0
109	KNSTFVR_6_5_0_0_0	VTSPNITVTLK_6_5_1_0_0	EEQYNSTYR_4_5_1_0_0
110	KNSTFVR_6_3_0_0_0	KGFIISNATYK_4_3_1_0_0	KNSTFVR_6_3_0_0_0
111	KNSTFVR_6_5_0_1_0	GFIISNATYK_4_3_1_0_0	EEQYNSTYR_4_3_0_1_0
112	KNSTFVR_6_4_0_1_0	KNSTFVR_3_3_0_0_0	KNSTFVR_4_5_0_0_0
113	KNSTFVR_4_2_0_0_0	KNSTFVR_6_3_0_1_0	EEQYNSTYR_5_3_0_1_0
114	KNSTFVR_4_5_0_0_0	KNSTFVR_5_2_0_0_0	VTSPNITVTLK_4_3_1_0_0
115	NSTFVR_5_5_0_1_0	LVLNCTAR_6_4_0_1_0	LVLNCTAR_4_4_1_1_0
116	KNSTFVR_6_3_0_1_0	LVLNCTAR_4_4_1_0_0	EEQYNSTYR_8_2_0_0_0
117	KNSTFVR_5_2_0_0_0	KNSTFVR_6_5_0_0_0	GFIISNATYK_4_4_1_1_0
118	KNSTFVR_6_5_0_2_0	VTSPNITVTLK_4_4_1_1_0	KGFIISNATYK_6_5_1_2_0
119	NSTFVR_5_4_0_0_1	GFIISNATYK_4_3_1_1_0	VTSPNITVTLK_4_2_0_0_0
120	LVLNCTAR_6_4_0_0_0	KGFIISNATYK_6_6_0_1_0	NSTFVR_4_3_1_1_0
121	NSTFVR_6_5_0_2_0	KGFIISNATYK_4_4_1_0_0	VTSPNITVTLK_5_4_2_0_0
122	KGFIISNATYK_6_5_1_1_0	LVLNCTAR_4_3_0_0_0	NSTFVR_4_2_0_0_0
123	VTSPNITVTLK_5_5_1_0_0	NSTFVR_4_3_1_1_0	KGFIISNATYK_6_6_0_1_0
124	GFIISNATYK_3_3_1_0_0	GFIISNATYK_5_5_1_0_0	LVLNCTAR_6_3_0_0_1
125	LVLNCTAR_6_2_0_0_0	NSTFVR_5_5_0_0_0	KNSTFVR_4_4_1_1_0
126	EEQYNSTYR_4_3_0_1_0	LVLNCTAR_5_3_0_0_1	KNSTFVR_5_4_2_2_0
127	LVLNCTAR_6_3_0_0_1	LVLNCTAR_6_3_1_0_0	VTSPNITVTLK_6_5_1_2_0
128	KGFIISNATYK_6_5_1_2_0	GFIISNATYK_4_4_1_1_0	NSTFVR_5_3_0_0_0
129	NSTFVR_5_3_0_0_0	KGFIISNATYK_6_5_1_2_0	KNSTFVR_6_5_0_0_0
130	NSTFVR_6_3_0_0_0	VTSPNITVTLK_4_2_0_0_0	KNSTFVR_5_4_0_0_1
131	NSTFVR_4_4_1_1_0	EEQYNSTYR_5_2_0_0_0	KGFIISNATYK_5_4_1_0_1
132	EEQYNSTYR_5_2_0_0_0	NSTFVR_4_4_0_0_0	GFIISNATYK_5_5_1_0_0
133	VTSPNITVTLK_5_4_3_1_0	NSTFVR_6_5_0_2_0	KNSTFVR_6_4_0_1_0
134	VTSPNITVTLK_6_4_1_1_0	KGFIISNATYK_5_5_1_0_0	EEQYNSTYR_3_3_0_0_0
135	EEQYNSTYR_6_3_0_0_0	EEQYNSTYR_4_5_1_0_0	EEQYNSTYR_6_3_0_1_0
136	NSTFVR_5_2_0_0_0	KNSTFVR_6_4_0_1_0	TKPREEQYNSTYR_4_4_1_0_0
137	VTSPNITVTLK_3_3_1_0_0	EEQYNSTYR_5_4_0_1_0	EEQYNSTYR_5_3_1_1_0
138	VTSPNITVTLK_4_4_1_1_0	TKPREEQYNSTYR_4_4_1_0_0	KGFIISNATYK_6_4_1_1_0
139		KGFIISNATYK_6_5_1_0_0	VTSPNITVTLK_4_4_1_1_0
140		EEQYNSTYR_8_2_0_0_0	KNSTFVR_4_4_1_0_0
141			LVLNCTAR_6_4_0_1_0
142			LVLNCTAR_5_4_2_1_0
143			KNSTFVR_4_2_0_0_0
144			KGFIISNATYK_4_3_1_0_0
145			LVLNCTAR_6_3_1_0_0

## Sheet: Supplementary table S3
Supplementary table S3. Site-specifically identified all N-glycopeptides from three samples
No.	Domain	N-glycosite	N-glycopeptide
1	VEGFR-1	Asn36	VTSPNITVTLK_7_6_1_4_0
2	VEGFR-1	Asn36	VTSPNITVTLK_6_5_1_3_0
3	VEGFR-1	Asn36	VTSPNITVTLK_6_5_1_2_0
4	VEGFR-1	Asn36	VTSPNITVTLK_6_5_1_1_0
5	VEGFR-1	Asn36	VTSPNITVTLK_6_5_1_0_0
6	VEGFR-1	Asn36	VTSPNITVTLK_6_4_1_1_0
7	VEGFR-1	Asn36	VTSPNITVTLK_5_5_1_0_0
8	VEGFR-1	Asn36	VTSPNITVTLK_5_4_3_1_0
9	VEGFR-1	Asn36	VTSPNITVTLK_5_4_2_2_0
10	VEGFR-1	Asn36	VTSPNITVTLK_5_4_2_1_0
11	VEGFR-1	Asn36	VTSPNITVTLK_5_4_2_0_0
12	VEGFR-1	Asn36	VTSPNITVTLK_5_4_1_2_0
13	VEGFR-1	Asn36	VTSPNITVTLK_5_4_1_1_0
14	VEGFR-1	Asn36	VTSPNITVTLK_5_4_1_0_1
15	VEGFR-1	Asn36	VTSPNITVTLK_5_4_1_0_0
16	VEGFR-1	Asn36	VTSPNITVTLK_4_4_1_1_0
17	VEGFR-1	Asn36	VTSPNITVTLK_4_4_1_0_0
18	VEGFR-1	Asn36	VTSPNITVTLK_4_3_1_1_0
19	VEGFR-1	Asn36	VTSPNITVTLK_4_3_1_0_0
20	VEGFR-1	Asn36	VTSPNITVTLK_4_2_0_0_0
21	VEGFR-1	Asn36	VTSPNITVTLK_3_3_1_0_0
22	VEGFR-1	Asn68	KGFIISNATYK_6_6_0_1_0
23	VEGFR-1	Asn68	KGFIISNATYK_6_5_1_2_0
24	VEGFR-1	Asn68	KGFIISNATYK_6_5_1_1_0
25	VEGFR-1	Asn68	KGFIISNATYK_6_5_1_0_0
26	VEGFR-1	Asn68	KGFIISNATYK_6_4_1_1_0
27	VEGFR-1	Asn68	KGFIISNATYK_5_5_1_0_0
28	VEGFR-1	Asn68	KGFIISNATYK_5_4_2_1_0
29	VEGFR-1	Asn68	KGFIISNATYK_5_4_1_2_0
30	VEGFR-1	Asn68	KGFIISNATYK_5_4_1_1_0
31	VEGFR-1	Asn68	KGFIISNATYK_5_4_1_0_1
32	VEGFR-1	Asn68	KGFIISNATYK_5_4_1_0_0
33	VEGFR-1	Asn68	KGFIISNATYK_5_4_0_1_0
34	VEGFR-1	Asn68	KGFIISNATYK_4_4_1_0_0
35	VEGFR-1	Asn68	KGFIISNATYK_4_3_1_0_0
36	VEGFR-1	Asn68	GFIISNATYK_6_5_1_1_0
37	VEGFR-1	Asn68	GFIISNATYK_6_4_1_1_0
38	VEGFR-1	Asn68	GFIISNATYK_5_5_1_0_0
39	VEGFR-1	Asn68	GFIISNATYK_5_4_2_1_0
40	VEGFR-1	Asn68	GFIISNATYK_5_4_1_2_0
41	VEGFR-1	Asn68	GFIISNATYK_5_4_1_1_0
42	VEGFR-1	Asn68	GFIISNATYK_5_4_1_0_1
43	VEGFR-1	Asn68	GFIISNATYK_5_4_1_0_0
44	VEGFR-1	Asn68	GFIISNATYK_5_4_0_1_0
45	VEGFR-1	Asn68	GFIISNATYK_4_4_1_1_0
46	VEGFR-1	Asn68	GFIISNATYK_4_4_1_0_0
47	VEGFR-1	Asn68	GFIISNATYK_4_3_1_1_0
48	VEGFR-1	Asn68	GFIISNATYK_4_3_1_0_0
49	VEGFR-1	Asn68	GFIISNATYK_3_3_1_0_0
50	VEGFR-2	Asn123	LVLNCTAR_7_2_0_0_0
51	VEGFR-2	Asn123	LVLNCTAR_6_5_0_2_0
52	VEGFR-2	Asn123	LVLNCTAR_6_5_0_1_0
53	VEGFR-2	Asn123	LVLNCTAR_6_4_0_1_0
54	VEGFR-2	Asn123	LVLNCTAR_6_4_0_0_0
55	VEGFR-2	Asn123	LVLNCTAR_6_3_1_1_0
56	VEGFR-2	Asn123	LVLNCTAR_6_3_1_0_0
57	VEGFR-2	Asn123	LVLNCTAR_6_3_0_1_0
58	VEGFR-2	Asn123	LVLNCTAR_6_3_0_0_1
59	VEGFR-2	Asn123	LVLNCTAR_6_3_0_0_0
60	VEGFR-2	Asn123	LVLNCTAR_6_2_0_0_0
61	VEGFR-2	Asn123	LVLNCTAR_5_5_0_0_0
62	VEGFR-2	Asn123	LVLNCTAR_5_4_2_1_0
63	VEGFR-2	Asn123	LVLNCTAR_5_4_1_2_0
64	VEGFR-2	Asn123	LVLNCTAR_5_4_1_1_0
65	VEGFR-2	Asn123	LVLNCTAR_5_4_1_0_0
66	VEGFR-2	Asn123	LVLNCTAR_5_4_0_2_0
67	VEGFR-2	Asn123	LVLNCTAR_5_4_0_1_0
68	VEGFR-2	Asn123	LVLNCTAR_5_4_0_0_1
69	VEGFR-2	Asn123	LVLNCTAR_5_4_0_0_0
70	VEGFR-2	Asn123	LVLNCTAR_5_3_1_1_0
71	VEGFR-2	Asn123	LVLNCTAR_5_3_1_0_0
72	VEGFR-2	Asn123	LVLNCTAR_5_3_0_1_0
73	VEGFR-2	Asn123	LVLNCTAR_5_3_0_0_1
74	VEGFR-2	Asn123	LVLNCTAR_5_3_0_0_0
75	VEGFR-2	Asn123	LVLNCTAR_5_2_0_0_0
76	VEGFR-2	Asn123	LVLNCTAR_4_5_0_0_0
77	VEGFR-2	Asn123	LVLNCTAR_4_4_1_1_0
78	VEGFR-2	Asn123	LVLNCTAR_4_4_1_0_0
79	VEGFR-2	Asn123	LVLNCTAR_4_4_0_1_0
80	VEGFR-2	Asn123	LVLNCTAR_4_4_0_0_0
81	VEGFR-2	Asn123	LVLNCTAR_4_3_1_1_0
82	VEGFR-2	Asn123	LVLNCTAR_4_3_1_0_0
83	VEGFR-2	Asn123	LVLNCTAR_4_3_0_1_0
84	VEGFR-2	Asn123	LVLNCTAR_4_3_0_0_0
85	VEGFR-2	Asn123	LVLNCTAR_4_2_0_0_0
86	VEGFR-2	Asn123	LVLNCTAR_3_3_0_0_0
87	VEGFR-2	Asn123	LVLNCTAR_3_2_0_0_0
88	VEGFR-2	Asn196	NSTFVR_6_5_0_2_0
89	VEGFR-2	Asn196	NSTFVR_6_5_0_1_0
90	VEGFR-2	Asn196	NSTFVR_6_4_0_1_0
91	VEGFR-2	Asn196	NSTFVR_6_3_0_1_0
92	VEGFR-2	Asn196	NSTFVR_6_3_0_0_0
93	VEGFR-2	Asn196	NSTFVR_5_5_0_1_0
94	VEGFR-2	Asn196	NSTFVR_5_5_0_0_0
95	VEGFR-2	Asn196	NSTFVR_5_4_2_1_0
96	VEGFR-2	Asn196	NSTFVR_5_4_1_2_0
97	VEGFR-2	Asn196	NSTFVR_5_4_1_1_0
98	VEGFR-2	Asn196	NSTFVR_5_4_0_2_0
99	VEGFR-2	Asn196	NSTFVR_5_4_0_1_0
100	VEGFR-2	Asn196	NSTFVR_5_4_0_0_1
101	VEGFR-2	Asn196	NSTFVR_5_4_0_0_0
102	VEGFR-2	Asn196	NSTFVR_5_3_1_1_0
103	VEGFR-2	Asn196	NSTFVR_5_3_0_1_0
104	VEGFR-2	Asn196	NSTFVR_5_3_0_0_0
105	VEGFR-2	Asn196	NSTFVR_5_2_0_0_0
106	VEGFR-2	Asn196	NSTFVR_4_4_1_1_0
107	VEGFR-2	Asn196	NSTFVR_4_4_0_1_0
108	VEGFR-2	Asn196	NSTFVR_4_4_0_0_0
109	VEGFR-2	Asn196	NSTFVR_4_3_1_1_0
110	VEGFR-2	Asn196	NSTFVR_4_3_0_1_0
111	VEGFR-2	Asn196	NSTFVR_4_3_0_0_0
112	VEGFR-2	Asn196	NSTFVR_4_2_0_0_0
113	VEGFR-2	Asn196	NSTFVR_3_3_0_0_0
114	VEGFR-2	Asn196	KNSTFVR_6_5_0_3_0
115	VEGFR-2	Asn196	KNSTFVR_6_5_0_2_0
116	VEGFR-2	Asn196	KNSTFVR_6_5_0_1_0
117	VEGFR-2	Asn196	KNSTFVR_6_5_0_0_0
118	VEGFR-2	Asn196	KNSTFVR_6_4_0_1_0
119	VEGFR-2	Asn196	KNSTFVR_6_4_0_0_0
120	VEGFR-2	Asn196	KNSTFVR_6_3_0_1_0
121	VEGFR-2	Asn196	KNSTFVR_6_3_0_0_0
122	VEGFR-2	Asn196	KNSTFVR_5_5_0_0_0
123	VEGFR-2	Asn196	KNSTFVR_5_4_2_2_0
124	VEGFR-2	Asn196	KNSTFVR_5_4_1_2_0
125	VEGFR-2	Asn196	KNSTFVR_5_4_1_1_0
126	VEGFR-2	Asn196	KNSTFVR_5_4_1_0_0
127	VEGFR-2	Asn196	KNSTFVR_5_4_0_2_0
128	VEGFR-2	Asn196	KNSTFVR_5_4_0_1_0
129	VEGFR-2	Asn196	KNSTFVR_5_4_0_0_1
130	VEGFR-2	Asn196	KNSTFVR_5_4_0_0_0
131	VEGFR-2	Asn196	KNSTFVR_5_3_1_1_0
132	VEGFR-2	Asn196	KNSTFVR_5_3_0_1_0
133	VEGFR-2	Asn196	KNSTFVR_5_3_0_0_0
134	VEGFR-2	Asn196	KNSTFVR_5_2_0_0_0
135	VEGFR-2	Asn196	KNSTFVR_4_5_0_0_0
136	VEGFR-2	Asn196	KNSTFVR_4_4_1_1_0
137	VEGFR-2	Asn196	KNSTFVR_4_4_1_0_0
138	VEGFR-2	Asn196	KNSTFVR_4_4_0_1_0
139	VEGFR-2	Asn196	KNSTFVR_4_4_0_0_0
140	VEGFR-2	Asn196	KNSTFVR_4_3_0_1_0
141	VEGFR-2	Asn196	KNSTFVR_4_3_0_0_0
142	VEGFR-2	Asn196	KNSTFVR_4_2_0_0_0
143	VEGFR-2	Asn196	KNSTFVR_3_3_0_0_0
144	VEGFR-2	Asn196	KNSTFVR_3_2_0_0_0
145	Fc IgG	Asn282	TKPREEQYNSTYR_4_4_1_0_0
146	Fc IgG	Asn282	EEQYNSTYR_8_2_0_0_0
147	Fc IgG	Asn282	EEQYNSTYR_6_3_1_1_0
148	Fc IgG	Asn282	EEQYNSTYR_6_3_0_1_0
149	Fc IgG	Asn282	EEQYNSTYR_6_3_0_0_0
150	Fc IgG	Asn282	EEQYNSTYR_5_4_1_1_0
151	Fc IgG	Asn282	EEQYNSTYR_5_4_1_0_0
152	Fc IgG	Asn282	EEQYNSTYR_5_4_0_1_0
153	Fc IgG	Asn282	EEQYNSTYR_5_4_0_0_0
154	Fc IgG	Asn282	EEQYNSTYR_5_3_1_1_0
155	Fc IgG	Asn282	EEQYNSTYR_5_3_0_1_0
156	Fc IgG	Asn282	EEQYNSTYR_5_2_0_0_0
157	Fc IgG	Asn282	EEQYNSTYR_4_5_1_0_0
158	Fc IgG	Asn282	EEQYNSTYR_4_4_1_1_0
159	Fc IgG	Asn282	EEQYNSTYR_4_4_1_0_0
160	Fc IgG	Asn282	EEQYNSTYR_4_4_0_0_0
161	Fc IgG	Asn282	EEQYNSTYR_4_3_1_1_0
162	Fc IgG	Asn282	EEQYNSTYR_4_3_1_0_0
163	Fc IgG	Asn282	EEQYNSTYR_4_3_0_1_0
164	Fc IgG	Asn282	EEQYNSTYR_4_3_0_0_0
165	Fc IgG	Asn282	EEQYNSTYR_3_3_1_0_0
166	Fc IgG	Asn282	EEQYNSTYR_3_3_0_0_0

## Sheet: Supplementary table S4
Supplementary Table S4. NeuGc-N-glycopeptide identified by each sample.
Sample	Repeat	Domain	VEGFR-1		VEGFR-2		Fc IgG
		N-glycosite	Asn36	Asn68	Asn123	Ans196	Asn282
		Original N-glycosite	Asn164	Asn196	Asn245	Asn318	Asn297
STD-KOR	1		VTSPNITVTLK_5_4_1_0_1	GFIISNATYK_5_4_1_0_1	x	x	x
	2		VTSPNITVTLK_5_4_1_0_1	GFIISNATYK_5_4_1_0_1	LVLNCTAR_5_4_0_0_1	NSTFVR_5_4_0_0_1	x
	3		VTSPNITVTLK_5_4_1_0_1	GFIISNATYK_5_4_1_0_1	LVLNCTAR_5_4_0_0_1	x	x
					LVLNCTAR_6_3_0_0_1
STD-EU	1		VTSPNITVTLK_5_4_1_0_1	GFIISNATYK_5_4_1_0_1	LVLNCTAR_5_4_0_0_1	x	x
	2		VTSPNITVTLK_5_4_1_0_1	GFIISNATYK_5_4_1_0_1	LVLNCTAR_5_3_0_0_1	x	x
					LVLNCTAR_5_4_0_0_1
	3		VTSPNITVTLK_5_4_1_0_1	GFIISNATYK_5_4_1_0_1	LVLNCTAR_5_4_0_0_1	x	x
STD-USA	1		VTSPNITVTLK_5_4_1_0_1	GFIISNATYK_5_4_1_0_1	LVLNCTAR_5_4_0_0_1	x	x
	2		x	GFIISNATYK_5_4_1_0_1	LVLNCTAR_5_4_0_0_1	KNSTFVR_5_4_0_0_1	x
				KGFIISNATYK_5_4_1_0_1	LVLNCTAR_6_3_0_0_1
	3		VTSPNITVTLK_5_4_1_0_1	GFIISNATYK_5_4_1_0_1	LVLNCTAR_5_4_0_0_1	x	x

## Sheet: Supplementary table S5
Supplementary table S5. The 155 site specific N-glycopeptide quantitative results among three samples
No.	Glycopeptides	STD-KOR	STD-EU	STD-USA
1	EEQYNSTYR_3_3_0_0_0	2.34524e+08	1.54929e+08	3.46021e+08
2	EEQYNSTYR_3_3_1_0_0	1482797322	1404371536	1299098672
3	EEQYNSTYR_4_3_0_0_0	4.84452e+08	434017612	374688938
4	EEQYNSTYR_4_3_0_1_0	1.42755e+08	65155630	1.22897e+08
5	EEQYNSTYR_4_3_1_0_0	1203381040	1.42556e+09	1271593398
6	EEQYNSTYR_4_3_1_1_0	1.58342e+08	1.35459e+08	1.91184e+08
7	EEQYNSTYR_4_4_0_0_0	2.27745e+09	2.46119e+09	2.02306e+09
8	EEQYNSTYR_4_4_1_0_0	10537993809	1.75944e+10	1.51139e+10
9	EEQYNSTYR_4_4_1_1_0	1.9177e+08	1.92209e+08	3.25638e+07
10	EEQYNSTYR_4_5_1_0_0		2.5265e+08	2.72478e+08
11	EEQYNSTYR_5_2_0_0_0	3.7934e+08	4.74558e+08	5.39535e+08
12	EEQYNSTYR_5_3_0_1_0	2.12544e+07	29521332	2.41185e+07
13	EEQYNSTYR_5_3_1_1_0	6.33939e+07	8.47479e+07	1.58637e+07
14	EEQYNSTYR_5_4_0_0_0	6.93128e+08	804480170	912760613
15	EEQYNSTYR_5_4_0_1_0	2.58184e+07	19502854	4.37646e+07
16	EEQYNSTYR_5_4_1_0_0	3376622238	5331219450	7.00483e+09
17	EEQYNSTYR_5_4_1_1_0	8.54476e+08	9.16814e+08	1.15169e+09
18	EEQYNSTYR_6_3_0_0_0		1.47002e+08	105752828
19	EEQYNSTYR_6_3_0_1_0	8.3611e+07	1.27607e+08	9.30122e+07
20	EEQYNSTYR_6_3_1_1_0	9.5726e+07	6.89886e+07	9.42234e+07
21	EEQYNSTYR_8_2_0_0_0		1.43461e+08	1.76531e+08
22	KGFIISNATYK_4_3_1_0_0	5.29066e+07	5.28048e+07	6.96376e+07
23	KGFIISNATYK_4_4_1_0_0	1.11521e+08	2.05526e+08	1.78184e+08
24	KGFIISNATYK_5_4_1_0_0	2024246664	2.76676e+09	3.72585e+09
25	KGFIISNATYK_5_4_1_0_1	4220681304	1.37186e+09	2981483016
26	KGFIISNATYK_5_4_1_1_0	2.33779e+10	2.426e+10	23703101799
27	KGFIISNATYK_5_4_1_2_0	3953597722	3.17277e+09	1748881532
28	KGFIISNATYK_5_4_2_1_0	481390152	4.2902e+08	7.67239e+08
29	KGFIISNATYK_5_5_1_0_0	7.5447e+07	5.73858e+07	8.59957e+07
30	KGFIISNATYK_6_4_1_1_0	426290720	6.99957e+08	863696294
31	KGFIISNATYK_6_5_1_0_0	7.14961e+07	4.34831e+07	9.76251e+07
32	KGFIISNATYK_6_5_1_1_0	653062191	739625888	723905238
33	KGFIISNATYK_6_5_1_2_0	233816686	3.86798e+08	578232515
34	KGFIISNATYK_6_6_0_1_0	6.58046e+07	7.08672e+07	9.98602e+07
35	KNSTFVR_3_2_0_0_0	870509290	791868220	68746597
36	KNSTFVR_3_3_0_0_0	1.03896e+09	1.29511e+09	4.70171e+08
37	KNSTFVR_4_2_0_0_0	9.05343e+08		7.55572e+07
38	KNSTFVR_4_3_0_0_0	4.89045e+09	1.23634e+09	6.15892e+08
39	KNSTFVR_4_3_0_1_0	1.54198e+09	2.0812e+09	1.72386e+09
40	KNSTFVR_4_4_0_0_0	6.08366e+09	7.77708e+09	2246304606
41	KNSTFVR_4_4_1_0_0			353485769
42	KNSTFVR_4_4_1_1_0	3.69888e+08	6.02127e+08	383852941
43	KNSTFVR_4_5_0_0_0	4.73672e+06	4.3663e+08	2.88824e+08
44	KNSTFVR_5_2_0_0_0	10084765308	6366431032	4.09672e+09
45	KNSTFVR_5_3_0_0_0	9.00258e+08	2.46268e+08	5.64322e+07
46	KNSTFVR_5_3_0_1_0	3.78864e+08	1.07342e+09	2.34515e+09
47	KNSTFVR_5_3_1_1_0		37502393	3.26588e+07
48	KNSTFVR_5_4_0_0_0	3.5257e+10	1.80154e+10	8326719584
49	KNSTFVR_5_4_0_0_1	414493753	208051006	968267676
50	KNSTFVR_5_4_0_1_0	3.05101e+10	1.89928e+10	2.55865e+10
51	KNSTFVR_5_4_0_2_0	11484419157	2.82923e+10	1.3076e+10
52	KNSTFVR_5_4_1_0_0	1.73991e+09	7.11297e+08	2.69238e+09
53	KNSTFVR_5_4_1_1_0	4.70702e+09	3.66704e+09	3612385492
54	KNSTFVR_5_4_1_2_0	2.30086e+09	4.94653e+09	6.17394e+09
55	KNSTFVR_5_4_2_2_0	1.39257e+08	5.74864e+07	6.85602e+07
56	KNSTFVR_5_5_0_0_0	6.46786e+08	1.38331e+09	1059028417
57	KNSTFVR_6_3_0_0_0	2.5593e+09	1.33229e+09	5.82936e+08
58	KNSTFVR_6_3_0_1_0	4.12478e+09	1.43909e+09	2435798088
59	KNSTFVR_6_4_0_0_0	344571494	259496971	6.75649e+07
60	KNSTFVR_6_4_0_1_0	1.36275e+08	3.57118e+08	462588403
61	KNSTFVR_6_5_0_0_0	1.40776e+08	198998039	1.92222e+08
62	KNSTFVR_6_5_0_1_0	5.10732e+07	1.91569e+08	2.93744e+08
63	KNSTFVR_6_5_0_2_0	4.11119e+08
64	KNSTFVR_6_5_0_3_0	2.63271e+08	2.14672e+08	275554046
65	LVLNCTAR_3_2_0_0_0	8.94081e+07	2.81034e+07	4.58642e+07
66	LVLNCTAR_3_3_0_0_0	8.90844e+07	1.22412e+08	143654822
67	LVLNCTAR_4_2_0_0_0	269064329	2.39613e+08	514382340
68	LVLNCTAR_4_3_0_0_0	2.26625e+09	2.22197e+09	2.44385e+09
69	LVLNCTAR_4_3_0_1_0	2.21499e+09	2.91727e+09	3254300629
70	LVLNCTAR_4_3_1_0_0	192278713	244099745	2.60519e+08
71	LVLNCTAR_4_3_1_1_0	529324633	794770368	940709553
72	LVLNCTAR_4_4_0_0_0	5.17248e+08	6.88632e+08	593767146
73	LVLNCTAR_4_4_0_1_0	1650306556	1.63067e+09	1.05496e+09
74	LVLNCTAR_4_4_1_0_0	2.23577e+08	2.07911e+08	3.00107e+08
75	LVLNCTAR_4_4_1_1_0	5.46494e+08	5.2854e+08	3.10482e+08
76	LVLNCTAR_4_5_0_0_0	3.35362e+08	479904365	4.63258e+08
77	LVLNCTAR_5_2_0_0_0	2.37479e+10	1.13124e+10	1.83897e+10
78	LVLNCTAR_5_3_0_0_0	468030644	1805026660	3.06373e+07
79	LVLNCTAR_5_3_0_0_1	182308844	127420335
80	LVLNCTAR_5_3_0_1_0	5.15361e+09	4.22764e+09	4.45016e+09
81	LVLNCTAR_5_3_1_0_0	2.09868e+08	2.66033e+08	3.13286e+08
82	LVLNCTAR_5_3_1_1_0	2189416154	1.32309e+09	1327450986
83	LVLNCTAR_5_4_0_0_0	4.63093e+09	4.2511e+09	4.99064e+09
84	LVLNCTAR_5_4_0_0_1	2341005115	2618245284	3.46871e+09
85	LVLNCTAR_5_4_0_1_0	1.21857e+10	20896298242	20793765337
86	LVLNCTAR_5_4_0_2_0	4375811632	7922376480	4.59199e+09
87	LVLNCTAR_5_4_1_0_0	1151230718	1.98713e+09	1636662238
88	LVLNCTAR_5_4_1_1_0	5197552188	4.91067e+09	2750321292
89	LVLNCTAR_5_4_1_2_0	3171049892	2896198888	3.29418e+09
90	LVLNCTAR_5_4_2_1_0	1.45739e+08	1.34583e+08	257105951
91	LVLNCTAR_5_5_0_0_0	4.39793e+08	734295188	5.26916e+08
92	LVLNCTAR_6_2_0_0_0	6.58177e+07	7.14343e+07	1.35506e+08
93	LVLNCTAR_6_3_0_0_0	655876995
94	LVLNCTAR_6_3_0_0_1	390386427	3.47862e+08	344386725
95	LVLNCTAR_6_3_0_1_0	3622228340	3.86658e+09	3037103125
96	LVLNCTAR_6_3_1_0_0	1.64235e+07	1.48897e+07	1.55228e+07
97	LVLNCTAR_6_3_1_1_0	193367915		2.16095e+08
98	LVLNCTAR_6_4_0_1_0	9.78066e+08	7.11037e+08	724703195
99	LVLNCTAR_6_5_0_1_0	2.18651e+08	1.84568e+08	3.28615e+08
100	LVLNCTAR_6_5_0_2_0	553304589	206675879	4.66169e+08
101	LVLNCTAR_7_2_0_0_0	156831970	2.37082e+08	3.76406e+08
102	NSTFVR_3_3_0_0_0	234191841	2.76938e+08	1.59077e+08
103	NSTFVR_4_2_0_0_0	61029709	120523337	5.92532e+07
104	NSTFVR_4_3_0_0_0	350545710	471769974	401719167
105	NSTFVR_4_3_0_1_0	1.30051e+08	151836358	2.01368e+08
106	NSTFVR_4_3_1_1_0	2.53864e+07	3.14406e+07	3.62577e+07
107	NSTFVR_4_4_0_0_0	1.93164e+09	1575128884	663097705
108	NSTFVR_4_4_0_1_0	1.13764e+08	190504964	2.60561e+08
109	NSTFVR_4_4_1_1_0	4.48265e+07	156144815	9.90349e+07
110	NSTFVR_5_2_0_0_0	8.20373e+07	1205964166	3.71485e+08
111	NSTFVR_5_3_0_0_0	208335256	2.91307e+08	2.30917e+08
112	NSTFVR_5_3_0_1_0	2.16112e+08	577643828	6.68629e+08
113	NSTFVR_5_3_1_1_0	3.75832e+07	2.67173e+07	1.44673e+07
114	NSTFVR_5_4_0_0_0	3.1052e+09	2250534682	2135316851
115	NSTFVR_5_4_0_0_1	3.08607e+08	400863203	245592755
116	NSTFVR_5_4_0_1_0	4.60997e+09	4.93964e+09	5.60714e+09
117	NSTFVR_5_4_0_2_0	8.37907e+09	8.38371e+09	8.88812e+09
118	NSTFVR_5_4_1_1_0	7.20204e+08	4.69139e+08	1058151041
119	NSTFVR_5_4_1_2_0	2384441928	1.91173e+09	1.45558e+09
120	NSTFVR_5_5_0_0_0	8.08409e+07	1.01862e+08	8.94499e+07
121	NSTFVR_5_5_0_1_0	6.0765e+07	94814003	1.17335e+08
122	NSTFVR_6_3_0_0_0		639690636
123	NSTFVR_6_3_0_1_0	1098278960	1135172916	4.80703e+08
124	NSTFVR_6_4_0_1_0	1.79882e+08	260479936	85834028
125	NSTFVR_6_5_0_1_0	1.26921e+08	1.30261e+08	2.10206e+08
126	NSTFVR_6_5_0_2_0	1.0356e+08	1.0879e+08	1.13459e+08
127	VTSPNITVTLK_3_3_1_0_0	134885979	1.3651e+08	2.32927e+08
128	VTSPNITVTLK_4_2_0_0_0	1.64822e+08		198346930
129	VTSPNITVTLK_4_3_1_0_0	3.99404e+08	392826073	338119656
130	VTSPNITVTLK_4_4_1_0_0	1.01402e+09	1.14391e+09	8.02541e+08
131	VTSPNITVTLK_5_4_1_0_0	4558216432	2528160960	2147611330
132	VTSPNITVTLK_5_4_1_0_1	702380775	848945563	3.75512e+08
133	VTSPNITVTLK_5_4_1_1_0	6890785717	8.31416e+09	5.63094e+09
134	VTSPNITVTLK_5_4_1_2_0	5.25491e+09	5.61526e+09	6.16882e+09
135	VTSPNITVTLK_5_4_2_0_0		1.53823e+08
136	VTSPNITVTLK_5_4_2_2_0	254695743	368467238
137	VTSPNITVTLK_5_5_1_0_0	301390127	1.94868e+08	4.56442e+07
138	VTSPNITVTLK_6_4_1_1_0	6.92337e+08	869921365	5.17413e+08
139	VTSPNITVTLK_6_5_1_0_0	1.67482e+08	250771265	2.77241e+08
140	VTSPNITVTLK_6_5_1_1_0	1.31779e+09	2350086781	1677721116
141	VTSPNITVTLK_6_5_1_2_0	557477897	1164924960	9.33761e+08
142	VTSPNITVTLK_6_5_1_3_0	5.1148e+08	375100331	313343284
143	GFIISNATYK_3_3_1_0_0	4.96952e+07	2.35711e+07	6.41062e+07
144	GFIISNATYK_4_3_1_0_0	1.85715e+08	1.63201e+08	2.49339e+08
145	GFIISNATYK_4_3_1_1_0	2.87271e+08	252363915
146	GFIISNATYK_4_4_1_0_0	2.895e+08	3.19382e+08	2.35515e+08
147	GFIISNATYK_4_4_1_1_0	533462487	762096678	7.92542e+08
148	GFIISNATYK_5_4_1_0_0	2.01982e+09	2375072604	2.59617e+09
149	GFIISNATYK_5_4_1_0_1	1017714711	8.37234e+08	6.27687e+08
150	GFIISNATYK_5_4_1_1_0	2.59772e+10	26414886512	2.15055e+10
151	GFIISNATYK_5_4_1_2_0	1342925548	1.66372e+09	1.83586e+09
152	GFIISNATYK_5_4_2_1_0	1.04917e+09	1127744723	1.24934e+09
153	GFIISNATYK_5_5_1_0_0	1.33047e+08	1.02475e+08	1.16534e+08
154	GFIISNATYK_6_4_1_1_0	5.65371e+08	4.66381e+08	3.50782e+08
155	GFIISNATYK_6_5_1_1_0	625027148	9.74241e+08	734745664

## Sheet: Supplementary table S6
Supplementary table S6. The 54 glycans quantitative results among three samples
No.	Glycans	STD-KOR	STD-EU	STD-USA
1	3_2_0_0_0	9.59917e+08	8.19972e+08	1.14611e+08
2	4_2_0_0_0	1400258976	3.60136e+08	8.4754e+08
3	5_2_0_0_0	3.4294e+10	1.93593e+10	2.33974e+10
4	6_2_0_0_0	6.58177e+07	7.14343e+07	1.35506e+08
5	7_2_0_0_0	156831970	2.37082e+08	3.76406e+08
6	8_2_0_0_0		1.43461e+08	1.76531e+08
7	3_3_0_0_0	1.59676e+09	1.84939e+09	1.11892e+09
8	3_3_1_0_0	1.66738e+09	1.56445e+09	1.59613e+09
9	4_3_0_0_0	7.9917e+09	4.3641e+09	3.83615e+09
10	4_3_0_1_0	4.02977e+09	5.21546e+09	5.30243e+09
11	4_3_1_0_0	2.03368e+09	2.27849e+09	2.18921e+09
12	4_3_1_1_0	1.00032e+09	1.21403e+09	1168151433
13	4_4_0_0_0	1.081e+10	1.2502e+10	5.52623e+09
14	4_4_0_1_0	1.76407e+09	1.82117e+09	1.31552e+09
15	4_4_1_0_0	1.21766e+10	1.94711e+10	1.69838e+10
16	4_4_1_1_0	1.68644e+09	2.24112e+09	1.61848e+09
17	4_5_0_0_0	3.40099e+08	9.16534e+08	752081526
18	4_5_1_0_0		2.5265e+08	2.72478e+08
19	5_3_0_0_0	1.57662e+09	2.3426e+09	3.17986e+08
20	5_3_0_0_1	182308844	127420335
21	5_3_0_1_0	5.76984e+09	5.90823e+09	7.48806e+09
22	5_3_1_0_0	2.09868e+08	2.66033e+08	3.13286e+08
23	5_3_1_1_0	2.29039e+09	1.47206e+09	1.39044e+09
24	5_4_0_0_0	4.36863e+10	2.53215e+10	1.63654e+10
25	5_4_0_0_1	3.06411e+09	3227159493	4.68257e+09
26	5_4_0_1_0	4.73316e+10	4.48482e+10	5.20312e+10
27	5_4_0_2_0	2.42393e+10	4.45984e+10	2.65561e+10
28	5_4_1_0_0	1.487e+10	1.56996e+10	1.98035e+10
29	5_4_1_0_1	5940776790	3.05804e+09	3.98468e+09
30	5_4_1_1_0	6.77251e+10	6.89527e+10	5.94121e+10
31	5_4_1_2_0	1.84078e+10	2.02062e+10	20677271298
32	5_4_2_0_0		1.53823e+08
33	5_4_2_1_0	1.67629e+09	1691347806	2.27369e+09
34	5_4_2_2_0	3.93953e+08	4.25954e+08	6.85602e+07
35	5_5_0_0_0	1.16742e+09	2.21947e+09	1.67539e+09
36	5_5_0_1_0	6.0765e+07	94814003	1.17335e+08
37	5_5_1_0_0	5.09885e+08	3.54728e+08	2.48174e+08
38	6_3_0_0_0	3.21518e+09	2.11899e+09	6.88689e+08
39	6_3_0_0_1	390386427	3.47862e+08	344386725
40	6_3_0_1_0	8.9289e+09	6.56845e+09	6.04662e+09
41	6_3_1_0_0	1.64235e+07	1.48897e+07	1.55228e+07
42	6_3_1_1_0	2.89094e+08	6.89886e+07	3.10319e+08
43	6_4_0_0_0	344571494	259496971	6.75649e+07
44	6_4_0_1_0	1.29422e+09	1.32863e+09	1273125626
45	6_4_1_1_0	1.684e+09	2.03626e+09	1.73189e+09
46	6_5_0_0_0	1.40776e+08	198998039	1.92222e+08
47	6_5_0_1_0	3.96645e+08	5.06398e+08	8.32565e+08
48	6_5_0_2_0	1.06798e+09	3.15466e+08	5.79628e+08
49	6_5_0_3_0	2.63271e+08	2.14672e+08	275554046
50	6_5_1_0_0	2.38978e+08	2.94254e+08	3.74866e+08
51	6_5_1_1_0	2.59588e+09	4.06395e+09	3136372018
52	6_5_1_2_0	791294583	1.55172e+09	1.51199e+09
53	6_5_1_3_0	5.1148e+08	375100331	313343284
54	6_6_0_1_0	6.58046e+07	7.08672e+07	9.98602e+07
